# Supplementary material for: Sphingosine 1-Phosphate Receptor 5 (S1P5) Deficiency Promotes Proliferation and Immortalization of Mouse Embryonic Fibroblasts
Source: Cancers (Basel). 2022 Mar 25;14(7):1661. doi: 10.3390/cancers14071661 (PMC8996878; doi:10.3390/cancers14071661)
Supplement: Supplementary file 1 [file cancers-14-01661-s001.zip]

Archive with 2 entries (2 files):
- cancers-1639132-original-images.pdf
- cancers-1639132-supplementary.pdf
